# Supplementary material for: Evolutionary instability of selfish learning in repeated games
Source: PNAS Nexus. 2022 Jul 27;1(4):pgac141. doi: 10.1093/pnasnexus/pgac141 (PMC9802390; doi:10.1093/pnasnexus/pgac141)
Supplement: pgac141_Supplemental_Files [file pgac141_supplemental_files.zip]

Archive with 2 entries (2 files):
- PNASNEXUS-PNASNEXUS-2021-00223-s03.mov
- si.pdf
